# Supplementary material for: Organized Breast and Cervical Cancer Screening: Attendance and Determinants in Rural China
Source: Int J Environ Res Public Health. 2022 Jul 6;19(14):8237. doi: 10.3390/ijerph19148237 (PMC9318997; doi:10.3390/ijerph19148237)
Supplement: Supplementary file 1 [file ijerph-19-08237-s001.zip]

Archive with 1 entries (1 files):
- ijerph-1716854-supplementary.pdf
